# Supplementary material for: A protocol and a data-based prediction to investigate virus spillover at the wildlife interface in human-dominated and protected habitats in Thailand: The Spillover Interface project
Source: PLoS One. 2024 Jan 2;19(1):e0294397. doi: 10.1371/journal.pone.0294397 (PMC10760853; doi:10.1371/journal.pone.0294397)
Supplement: S1 Table — (CSV) [file pone.0294397.s001.csv]

binomial	order
Maxomys surifer	RODENTIA
Rattus nitidus	RODENTIA
Rattus exulans	RODENTIA
Rattus rattus	RODENTIA
Berylmys bowersi	RODENTIA
Menetes berdmorei	RODENTIA
Mus musculus	RODENTIA
Hylopetes phayrei	RODENTIA
Petaurista philippensis	RODENTIA
Mus pahari	RODENTIA
Callosciurus finlaysonii	RODENTIA
Rattus andamanensis	RODENTIA
Rattus losea	RODENTIA
Hystrix brachyura	RODENTIA
Rhizomys sumatrensis	RODENTIA
Callosciurus erythraeus	RODENTIA
Dremomys rufigenis	RODENTIA
Hylopetes alboniger	RODENTIA
Leopoldamys neilli	RODENTIA
Ratufa bicolor	RODENTIA
Mus cookii	RODENTIA
Mus caroli	RODENTIA
Petaurista elegans	RODENTIA
Rattus tanezumi	RODENTIA
Berylmys berdmorei	RODENTIA
Leopoldamys sabanus	RODENTIA
Vandeleuria oleracea	RODENTIA
Bandicota indica	RODENTIA
Tamiops macclellandii	RODENTIA
Rhizomys pruinosus	RODENTIA
Niviventer fulvescens	RODENTIA
Chiromyscus chiropus	RODENTIA
Cannomys badius	RODENTIA
Niviventer langbianis	RODENTIA
Atherurus macrourus	RODENTIA
Callosciurus caniceps	RODENTIA
Eonycteris spelaea	CHIROPTERA
Miniopterus schreibersii	CHIROPTERA
Rousettus leschenaultii	CHIROPTERA
Kerivoula hardwickii	CHIROPTERA
Macroglossus sobrinus	CHIROPTERA
Megaerops niphanae	CHIROPTERA
Rhinolophus affinis	CHIROPTERA
Rhinolophus shameli	CHIROPTERA
Ia io	CHIROPTERA
Miniopterus magnater	CHIROPTERA
Rousettus amplexicaudatus	CHIROPTERA
Myotis chinensis	CHIROPTERA
Cynopterus sphinx	CHIROPTERA
Myotis horsfieldii	CHIROPTERA
Rhinolophus pusillus	CHIROPTERA
Hypsugo cadornae	CHIROPTERA
Rhinolophus siamensis	CHIROPTERA
Pipistrellus coromandra	CHIROPTERA
Myotis altarium	CHIROPTERA
Scotophilus heathii	CHIROPTERA
Eptesicus serotinus	CHIROPTERA
Myotis annectans	CHIROPTERA
Hipposideros lylei	CHIROPTERA
Rhinolophus coelophyllus	CHIROPTERA
Aselliscus stoliczkanus	CHIROPTERA
Megaderma lyra	CHIROPTERA
Hipposideros larvatus	CHIROPTERA
Kerivoula picta	CHIROPTERA
Taphozous longimanus	CHIROPTERA
Tylonycteris robustula	CHIROPTERA
Tylonycteris pachypus	CHIROPTERA
Glischropus tylopus	CHIROPTERA
Megaderma spasma	CHIROPTERA
Miniopterus pusillus	CHIROPTERA
Murina cyclotis	CHIROPTERA
Pipistrellus pulveratus	CHIROPTERA
Pipistrellus tenuis	CHIROPTERA
Eptesicus pachyomus	CHIROPTERA
Rhinolophus malayanus	CHIROPTERA
Scotophilus kuhlii	CHIROPTERA
Hesperoptenus tickelli	CHIROPTERA
Rhinolophus luctus	CHIROPTERA
Pipistrellus javanicus	CHIROPTERA
Rhinolophus macrotis	CHIROPTERA
Taphozous melanopogon	CHIROPTERA
Myotis muricola	CHIROPTERA
Hipposideros cineraceus	CHIROPTERA
Coelops frithii	CHIROPTERA
Glischropus bucephalus	CHIROPTERA
Rhinolophus yunanensis	CHIROPTERA
Kerivoula kachinensis	CHIROPTERA
Rhinolophus marshalli	CHIROPTERA
Rhinolophus pearsonii	CHIROPTERA
Rhinolophus thomasi	CHIROPTERA
Kerivoula titania	CHIROPTERA
Hipposideros pomona	CHIROPTERA
Hipposideros armiger	CHIROPTERA
Myotis siligorensis	CHIROPTERA
Rhinolophus paradoxolophus	CHIROPTERA
Scotomanes ornatus	CHIROPTERA
Rhinolophus microglobosus	CHIROPTERA
Catopuma temminckii	CARNIVORA
Cuon alpinus	CARNIVORA
Panthera tigris	CARNIVORA
Prionailurus bengalensis	CARNIVORA
Pardofelis marmorata	CARNIVORA
Martes flavigula	CARNIVORA
Arctogalidia trivirgata	CARNIVORA
Viverra zibetha	CARNIVORA
Mustela strigidorsa	CARNIVORA
Aonyx cinereus	CARNIVORA
Lutrogale perspicillata	CARNIVORA
Prionodon pardicolor	CARNIVORA
Helarctos malayanus	CARNIVORA
Lutra lutra	CARNIVORA
Melogale personata	CARNIVORA
Viverricula indica	CARNIVORA
Paguma larvata	CARNIVORA
Arctictis binturong	CARNIVORA
Panthera pardus	CARNIVORA
Panthera pardus ssp. delacouri	CARNIVORA
Herpestes javanicus	CARNIVORA
Arctonyx collaris	CARNIVORA
Ursus thibetanus	CARNIVORA
Herpestes urva	CARNIVORA
Viverra megaspila	CARNIVORA
Paradoxurus hermaphroditus	CARNIVORA
Manis javanica	PHOLIDOTA
Tupaia belangeri	SCANDENTIA
Rusa unicolor	CETARTIODACTYLA
Muntiacus vaginalis	CETARTIODACTYLA
Tragulus kanchil	CETARTIODACTYLA
Sus scrofa	CETARTIODACTYLA
Capricornis milneedwardsii	CETARTIODACTYLA
Macaca leonina	PRIMATES
Macaca mulatta	PRIMATES
Hylobates lar	PRIMATES
Trachypithecus phayrei	PRIMATES
Nycticebus bengalensis	PRIMATES
